# Supplementary material for: Epipalaeolithic animal tending to Neolithic herding at Abu Hureyra, Syria (12,800–7,800 calBP): Deciphering dung spherulites
Source: PLoS One. 2022 Sep 14;17(9):e0272947. doi: 10.1371/journal.pone.0272947 (PMC9473395; doi:10.1371/journal.pone.0272947)
Supplement: S1 Dataset — (XLSX) [file pone.0272947.s001.xlsx]

## Sheet: Sheet1
Data Table: Spherulite observations from <1mm fraction of flotation samples collected from Abu Hurerya
AH	Trench	Level Number	Level Number as Dug	Phase	Period	Age (calBP)	Level Description	Inside outside	Volume of sediment floated (buckets, each bucket = ca. 10L)	Collection notes (visual observations within UCL)	Modern status (see key below)	Mass of sample on slide (g)	Adjusted number isolated spherulites/g	Adjusted area of chunks (mm2)/g	Adjusted number of large chunks/g	Adjusted number of chunks with fibers/g	Adjusted number isolated spherulites/g/bucket	Adjusted area of chunks (mm2)/g/bucket	Adjusted number of large chunks/g/bucket	Adjusted number of chunks with fibers/g/bucket	Presence of charcoal fragments within slide
AH1	E	55	72/55	0	1A	13300-12800	occupation soil fill of pit in complex 2	NL	2.5		NA	0.0046	434.783	0	0	0	173.913	0	0	0	Isolated XS-S and XL pieces of charcoal
AH1	E	474	73/330	1	1A	13300-12800	occupation soil fill of two connected pits in complex 1	NL	12		NA	0.0031	11612.9	0	0	0	967.742	0	0	0	Dense coverage of S-XL fragments
AH1	E	471	73/327	1	1A	13300-12800	occupation soil fill of pit in complex 2	NL	10		NA	0.0039	3076.92	0	0	0	307.692	0	0	0	S pieces with some M-sized fragments, evenly distributed
AH1	E	470	73/326	1	1A	13300-12800	occupation soil fill of pit in complex 2	NL	70		NA	0.0035	11714.3	0.847006	571.429	0	167.347	0.0121001	8.16327	0	Consistent coverate of S wood fragments, some areas of dense coverage
AH1	E	469	73/325	1	1A	13300-12800	occupation soil fill of pit in complex 2	NL	74		NA	0.0035	9714.29	1.04022	285.714	0	131.274	0.014057	3.861	0	S-M with isolated large fragments. Consistent coverage of small wood fragments
AH1	E	468	73/324	1	1A	13300-12800	occupation soil fill, top of pit 469 in complex 2	NL	31		NA	0.0031	12258.1	0	0	0	395.421	0	0	0	None noted
AH1	E	457	73/313	2	1B	12800-12300	occupation soil from bench, ash and charcoal	NL	6		NA	0.003	22666.7	10.3007	1666.67	333.333	3777.78	1.71678	277.778	55.5556	Moderate coverage of S fragments with high number of XL pieces.
AH1	E	449	73/305	2	1B	12800-12300	occupation soil over bench	NL	42		NA	0.0031	7741.94	0	0	0	184.332	0	0	0	Moderate to dense coverage of S-XL fragments
AH1	E	427	73/283	2	1B	12800-12300	firepit with stones, ash and charcoal	NL	1		NA	0.0035	12000	0.534597	285.714	285.714	12000	0.534597	285.714	285.714	Moderate coverage of S fragments with scattered L fragments. Not as dense as 73/330.
AH2	E	416	73/272	3	1C	12300-11400	hearth with white ashes, ringed with conglomerate pebbles	NL	2.5	Decent amount of small wood, some modern plant contaminants	NA	0.0051	9803.92	20.7524	3137.25	588.235	3921.57	8.30095	1254.9	235.294	Light to moderate coverage of XS-S and XL fragments
AH1	E	411	73/267	3	1C	12300-11400	dark brown ashy occupation soil	NL	54		NA	0.0052	10769.2	1.06883	192.308	0	199.43	0.0197932	3.56125	0	Moderate coverage of XS-S fragments of charcoal with isolated M-L fragments.
AH1	E	402	73/258	3	1C	12300-11400	brown occupation soil, stone-lined posthole	NL	34		NA	0.0034	15588.2	3.65219	588.235	0	458.478	0.107417	17.301	0	Dense coverage of XS-S fragments with some M-sized.
AH2	E	399	73/255	3	1C	12300-11400	firepit with ash and charcoal	NL	4		NA	0.0051	35882.4	6.60246	1372.55	392.157	8970.59	1.65062	343.137	98.0392	Light coverage of S-M sized fragments
AH1	E	396	73/252	3	1C	12300-11400	grey-brown ashy occupation soil, burned patch	NL	46		NA	0.0034	38823.5	2.21255	882.353	0	843.99	0.048099	19.1816	0	Light coverage, some M-sized pieces
AH2	D	87	73/87		2A	10600-9300	natural rock surface	O	13		NA	0.003	3666.67	14.797	1666.67	666.667	282.051	1.13823	128.205	51.2821	Light coverage of XS fragments, moderate to heavy coverage of XL fragments
AH2	D	179	73/92	1	2A	10600-9300	dark soil in bottom of pit	O	1	Mostly wood	NA	0.0076	7368.42	17.5006	1447.37	263.158	7368.42	17.5006	1447.37	263.158	Light S and very light coverage of M-L fragments
AH2	D	154	73/67	1	2A	10600-9300	hearth, black occupation soil	I	1		NA	0.0046	52608.7	1.58827	652.174	0	52608.7	1.58827	652.174	0	Moderate to heavy coverage of XS-XL fragments.
AH2	D	153	73/66	1	2A	10600-9300	occupation with ashy patches and wash	O	8		NA	0.004	48750	10.9883	3250	250	6093.75	1.37354	406.25	31.25	Moderate coverage of S-M fragments and XL fragments
AH2	D	120	73/33	3	2A	10600-9300	plaster floor with occupation soil	O	6		M?	0.0045	27777.8	53.8247	1555.56	888.889	4629.63	8.97079	259.259	148.148	Light coverage of S and L fragments
AH2	D	49	72/49	4	2A	10600-9300	ash fill of firepit	O	1.5		M?	0.0062	9032.26	52.0497	1935.48	483.871	6021.51	34.6998	1290.32	322.581	Moderate coverage of S and L-XL fragments
AH2	E	374	73/230	4	2A/B	10600-8000	oval firepit with dark burned soil and pebbles	O	2	Black woody sample	NA	0.0036	75833.3	20.0501	3611.11	1111.11	37916.7	10.025	1805.56	555.556	Moderate coverage of XS, M, and L pieces.
AH2	E	369	73/225	4	2A/B	10600-8000	2 plaster floors and occupation debris	I	14	Blocky sample with sediment (plaster?) chunks. Some large wood fr.	NA	0.0057	191053	1.57865	526.316	0	13646.6	0.112761	37.594	0	Few S fragments
AH2	B	98	73/29	9	2B	9300-8000	firepit, ashy fill	O	5		NA	0.0028	71785.7	12.449	5357.14	357.143	14357.1	2.4898	1071.43	71.4286	Light coverage of S and L fragments
AH2	E	49	72/49	5	2B	9300-8000	hearth of burned clay and ash	I	6	Wood, some modern contaminants	M?	0.0038	2631.58	37.8903	4736.84	789.474	438.596	6.31505	789.474	131.579	Light coverage of XS and XL fragments
AH2	G	37		3	2B	9300-8000	clay-lined oblong pit, ash, charcoal and burnt stones in yard	O	2		NA	0.0043	7906.98	0	0	0	3953.49	0	0	0	Light-moderate coverage of S fragments, moderate coverage of XL, light coverage of M pieces.
AH2	G	28		3	2B	9300-8000	shallow hearth, ashy soil in yard	O	1		NA	0.0043	4651.16	8.73655	1162.79	465.116	4651.16	8.73655	1162.79	465.116	Moderate coverage of XS-S and XL fragments. Sample is dominated by wood
AH2	E	78	73/E3/21	8	2C	8000-7800	gray ashy pit fill	O	12	Large sample, lots of wood	NA	0.0045	18000	7.0104	1777.78	444.444	1500	0.5842	148.148	37.037	Moderate coverage of S and XL fragments, light coverage of M pieces.
AH2	B	57	72/57	10	2C	8000-7800	animal burrow, occupation soil	NL	?		NA	0.0021	952.381	5.95257	952.381	476.19					Light coverage of L-XL fragments
AH2	B	63	72/63	10	2C	8000-7800	Neolithic burial	I	10	Lots of woody chunks	NA	0.0025	32000	0.693564	400	0	3200	0.0693564	40	0	Heavy XS-S, moderate M, and light XL coverage
AH2	B	39	74/39	10	2C	8000-7800	occupation soil, floor surfaces, hearths	O	32	Lots of woody chunks	NA	0.0025	10800	0	0	0	337.5	0	0	0	Moderate coverage of M-sized fragments, light coverage of S and L pieces
AH2	E	142	73/E4/48	9	3)	Historical periods	pit (same as 230)	O	4	Modern intact sheep/goat pellet; sample appears to be uncontaminated	NA	0.0024	9166.67	28.6183	2083.33	416.667	2291.67	7.15458	520.833	104.167	Moderate coverage of L-XL fragments and light-moderate coverage of XS-S pieces. Wood dominates assemblage.
AH2	E	156	73/E2/12	9	3)	Historical periods	burial pit	O	8	Some modern plant contaminants	NA	0.0037	11351.4	22.6274	3783.78	1081.08	1418.92	2.82842	472.973	135.135	Very little wood compared to other samples, light coverage of S and M-L fragments.
AH2	B	36	72/36	11	3)	Historical periods	modern burial, brown ashy	O	10		M?	0.0038	2368.42	49.537	4210.53	789.474	236.842	4.9537	421.053	78.9474	Light to moderate coverage of S and XL fragments. Sample is dominated by wood.
AH2	B	25	72/25	11	3)	Historical periods	pit filling, brown ashy soil, some stones	O	18		NA	0.0064	12343.8	25.0413	2343.75	781.25	685.764	1.39119	130.208	43.4028	Light coverage of L fragments
Samples with known or inferred contamination
AH	Trench	Level Number	Level Number as Dug	Phase	Period	Age (calBP)	Level Description	Inside outside	Volume of sediment floated (buckets, each bucket = ca. 10L)	Collection notes (visual observations within UCL)	Modern status (see key below)	Mass of sample on slide (g)	Adjusted number isolated spherulites/g	Adjusted area of chunks (mm2)/g	Adjusted number of large chunks/g	Adjusted number of chunks with fibers/g	Adjusted number isolated spherulites/g/bucket	Adjusted area of chunks (mm2)/g/bucket	Adjusted number of large chunks/g/bucket	Adjusted number of chunks with fibers/g/bucket	Presence of charcoal fragments within slide
AH2	E	472	73/328	1	1A	13300-12800	occupation soil fill of pit in complex 2	NL	2	Decent amount of modern contaminants. Some modern sheep/goat dung	MCD	0.0043	51860.5	94.4294	15116.3	1162.79	25930.2	47.2147	7558.14	581.395	Low charcoal concentrations overall, occassional L-XL pieces
AH1	E	473	73/329	1	1A	13300-12800	occupation soil fill of three small connected pits	NL	2	Decent amount of modern contaminants. Some modern sheep/goat dung	MCD	0.0057	27017.5	55.3774	5614.04	1052.63	13508.8	27.6887	2807.02	526.316	Moderate coverage of small charcoal pieces with occasional L-XL pieces
AH2	D	143	73/56	2	2A	10600-9300	ashy pit fill with clay	I	4.5	Wood and decent amount of modern plant contaminants	MC	0.0061	46065.6	87.019	9836.07	4262.3	10236.8	19.3376	2185.79	947.177	Sparse-moderate coverage of S fragments, sparse L.
AH1	E	176	73/E2/32	8	2C	8000-7800	pit fill, black ashy soil	O	72	Lots of wood, some modern plant contaminants	MC	0.0023	61739.1	191.07	26956.5	10434.8	857.488	2.65375	374.396	144.928	Moderate X-XS fragments, light coverage of M and L fragments
AH2	G	68		subsoil	Intermediate	11400-10600	natural surface, brown clay and pebbles, a little occupation soil	O	12	Decent sized sample, lots of modern contam, several modern sheep/goat pellets	MCD	0.0056	88928.6	73.1584	8750	2321.43	7410.71	6.09653	729.167	193.452	Light coverage of S and L fragments.
AH2	B	78	73/10	9	2B	9300-8000	Neolithic burial pit	I	?		MI	0.0031	52258.1	335.966	7419.35	1612.9					Moderate coverage of L-XL, light to moderage coverage of XS-S fragments
AH2	D	182	73/95	1	2A	9300-8000	white plaster floor	I	4		MI	0.0047	65319.1	103.558	10851.1	6382.98	16329.8	25.8895	2712.77	1595.74	Moderate coverage of XS-S fragments and light to moderate coverage of L-XL. No M.
AH1	B	2	72/2	11	3)	Historical periods	grey ashy soil	O	4		MI	0.0047	44468.1	193.892	14680.9	6382.98	11117	48.4729	3670.21	1595.74	Light coverage of L-XL pieces and light to moderate coverage of XS-S fragments.
AH2	B	14	72/14	11	3)	Historical periods	modern burial, brown ashy soil	O	6		MI	0.0047	40212.8	73.6714	9361.7	2127.66	6702.13	12.2786	1560.28	354.61	Scant
Key
Inside/Outside: I = inside; O = outside; NL = not listed
Modern Status: MC = modern plant contaminants visible; MCD = modern plant conaminants and modern dung visible; MP = modern intact sheep/goat pellet; MI = modern contamination inferred; M? = modern contamination possible; NA = not applicable, presumed to represent archaeological trends
Charcoal sizes: XS = extra small, S = small, M = medium, L = large, XL = extra-large
